# Supplementary material for: High-resolution maps show that rubber causes substantial deforestation
Source: Nature. 2023 Oct 18;623(7986):340–6. doi: 10.1038/s41586-023-06642-z (PMC10632130; doi:10.1038/s41586-023-06642-z)
Supplement: Supplementary file 4 — Source Data Fig. 2 [file 41586_2023_6642_MOESM4_ESM.xlsx]

## Sheet: Sheet1
Country	Deforestation 2001-2016 (ha)	% of Rubber relating to deforestation 2001-2016	Inside KBA	Outside KBA
Indonesia	1.05811e+06	0.223	94631	963482
Thailand	622148	0.1662	34768.2	587380
Malaysia	325537	0.3304	16618.1	308919
Vietnam	251307	0.1564	10444.6	240863
Cambodia	247671	0.4007	33061.3	214610
China	195746	0.1784	17341.1	178405
Laos	147001	0.2561	10659.8	136341
Myanmar	132248	0.1696	15553.9	116694
