# Supplementary material for: High-resolution maps show that rubber causes substantial deforestation
Source: Nature. 2023 Oct 18;623(7986):340–6. doi: 10.1038/s41586-023-06642-z (PMC10632130; doi:10.1038/s41586-023-06642-z)
Supplement: Supplementary file 5 — Source Data Fig. 3 [file 41586_2023_6642_MOESM5_ESM.xlsx]

## Sheet: chart
Year	China	Myanmar	Cambodia	Vietnam	Laos	Malaysia	Thailand	Indonesia	Total deforestation	Rubber price (US cents per pound)
1993	104.251	34.0565	12.9071	119.052	20.8788	126.105	195.7	510.603	1123.55	37.7072
1994	40.5661	47.4689	5.79695	78.7829	31.8801	122.891	140.018	740.004	1207.41	51.0665
1995	72.5597	58.3514	21.7586	115.137	45.9855	142.543	305.485	516.084	1277.9	71.6842
1996	113.882	41.0641	20.0536	173.191	35.509	215.02	222.778	515.556	1337.05	63.5851
1997	70.5255	34.7291	12.7847	95.8868	28.3588	168.084	191.606	968.835	1570.81	46.159
1998	114.689	70.1115	38.6987	159.09	41.4916	256.847	486.538	1202.26	2369.73	32.7353
1999	105.07	21.6294	12.7268	73.2623	37.3857	130.779	198.264	763.436	1342.55	28.8324
2000	83.6712	19.472	15.0327	50.9553	27.18	115.487	188.044	305.113	804.955	30.2983
2001	75.8835	30.4912	33.7706	64.9229	33.8806	127.642	250.326	270.651	887.568	26.0861
2002	103.386	56.7424	90.175	119.056	45.4199	165.659	579.821	495.117	1655.38	34.7026
2003	237.614	30.1958	73.9207	114.111	58.1439	128.34	386.682	402.899	1431.91	48.6462
2004	184.287	43.8059	104.644	73.7269	72.834	150.139	467.786	485.325	1582.55	58.1183
2005	389.466	106.426	236.086	213.203	117.488	204.955	1153.73	499.088	2920.44	67.4943
2006	93.4571	63.0873	60.8326	87.1592	98.357	176.653	362.6	887.445	1829.59	94.2757
2007	233.237	221.509	117.033	161.428	211.05	211.764	491.229	566.688	2213.94	102.602
2008	87.8965	105.895	83.5964	115.722	148.216	204.585	278.503	687.214	1711.63	117.414
2009	48.8161	86.219	94.9825	105.762	109.566	185.05	189.643	690.113	1510.15	87.1577
2010	120.263	121.498	326.264	288.748	119.336	228.898	462.935	546.738	2214.68	165.719
2011	97.156	71.8275	367.542	248.921	87.032	233.591	276.225	929.481	2311.78	218.515
2012	60.6255	135.967	298.856	252.777	106.079	274.328	353.381	922.365	2404.38	153.19
2013	58.3622	80.3384	370.15	156.844	84.9774	243.144	174.816	767.857	1936.49	126.759
2014	83.7037	107.652	123.946	174.806	61.9231	281.477	399.016	831.84	2064.37	88.7513
2015	50.8433	33.0792	38.3084	155.398	46.1958	240.867	197.995	875.368	1638.05	70.7313
2016	32.4604	27.7471	56.6027	180.487	69.5105	198.281	196.795	722.945	1484.83	74.4836
										https://fred.stlouisfed.org/series/PRUBBUSDM
